# Supplementary material for: The interplay between eWOM information and purchase intention on social media: Through the lens of IAM and TAM theory
Source: PLoS One. 2022 Sep 6;17(9):e0272926. doi: 10.1371/journal.pone.0272926 (PMC9447927; doi:10.1371/journal.pone.0272926)
Supplement: S1 Dataset — (CSV) [file pone.0272926.s001.csv]

EOU1	EOU2	EOU3	IQ1	IQ2	IQ3	IQ4	IC1	IC2	IC3	IC4	USE1	USE2	USE3	INAD1	INAD2	INAD3	INAD4	PI1	PI2	PI3	PI4
4	4	5	4	5	5	3	2	2	4	5	4	3	4	3	4	4	4	5	5	5	5
5	4	4	5	5	4	4	5	4	5	5	4	5	5	5	4	5	4	5	5	4	5
5	5	5	5	5	5	5	3	3	5	5	5	5	5	5	5	5	5	5	5	5	5
5	5	1	4	5	1	1	5	4	5	5	5	4	1	1	1	1	5	5	5	5	5
5	5	5	4	5	4	4	4	4	4	5	4	4	4	5	4	4	4	4	4	4	4
4	5	3	4	5	4	4	4	4	5	4	4	4	4	3	4	4	5	4	4	4	4
5	5	2	4	5	4	3	5	5	5	5	4	4	4	4	5	5	4	5	5	5	5
3	3	2	4	4	2	3	4	4	3	4	4	5	4	3	3	3	3	3	5	4	4
5	5	5	4	5	4	5	4	4	5	5	5	5	4	5	5	5	5	5	5	5	5
4	4	4	4	4	4	5	2	4	3	3	5	5	4	4	4	4	4	4	2	4	4
5	5	5	5	5	4	5	5	5	5	5	5	5	5	5	5	5	5	5	5	5	5
5	5	5	5	5	5	5	5	5	5	5	5	5	5	5	5	5	5	5	5	5	5
2	5	2	2	5	5	5	5	5	5	5	5	5	1	5	2	5	5	5	5	5	2
4	4	3	2	4	1	3	4	4	5	4	5	4	3	5	5	4	4	5	5	4	4
4	5	5	3	5	4	3	5	5	5	5	5	4	5	4	4	4	3	4	4	4	4
4	4	4	3	4	4	3	3	3	4	5	5	5	4	4	4	4	2	4	4	4	4
4	4	1	4	5	5	5	5	5	5	4	5	5	4	5	5	4	4	5	4	5	5
5	5	5	3	5	3	3	4	4	5	5	5	5	3	4	5	5	4	4	4	4	5
5	5	5	4	4	5	3	5	5	5	5	5	5	3	5	5	5	5	5	5	5	5
4	4	2	4	5	4	3	4	3	4	5	4	4	4	3	3	3	4	4	3	4	3
5	5	2	2	5	3	2	5	4	5	3	5	5	5	5	5	5	3	5	5	5	5
5	5	4	1	5	5	2	5	2	4	1	2	5	4	5	5	5	5	5	5	5	4
5	5	3	3	3	4	3	4	3	3	5	5	5	5	5	5	4	5	5	5	4	4
5	3	5	1	4	1	3	3	5	4	4	5	4	3	4	5	4	4	4	2	4	3
4	4	3	2	5	4	3	3	4	4	5	5	4	5	5	4	5	4	4	4	5	5
4	5	3	3	4	5	4	5	4	5	5	5	5	5	4	5	4	5	5	5	5	5
5	5	5	3	4	4	2	5	5	5	5	5	5	5	4	5	4	5	4	4	4	4
5	4	1	3	4	3	4	5	4	5	5	5	5	3	3	4	5	5	5	4	5	4
5	5	4	3	5	3	3	4	4	4	5	5	4	3	5	5	5	4	5	5	5	5
4	5	3	4	5	4	4	5	5	5	5	4	5	5	5	4	5	5	4	4	4	4
5	5	5	4	5	5	4	5	5	5	5	5	5	5	5	5	5	5	5	5	5	5
5	4	2	4	5	4	3	5	5	4	5	5	4	4	4	4	4	3	4	4	4	4
5	5	3	4	5	3	3	5	5	5	5	3	3	3	3	3	3	3	3	4	5	5
2	2	3	1	3	1	1	3	3	3	3	4	2	1	2	1	2	2	2	3	3	1
5	5	5	4	5	5	4	5	4	5	5	5	5	4	5	5	5	5	4	5	5	5
5	5	4	5	5	5	4	5	5	5	5	5	5	5	5	5	5	5	4	5	5	3
3	4	2	3	3	4	3	4	4	4	3	4	4	4	4	4	4	3	3	4	3	4
5	5	4	4	3	4	3	4	4	5	5	5	4	3	4	4	4	4	3	5	5	5
5	4	4	4	5	5	3	5	3	3	4	4	4	4	5	4	5	5	5	3	1	4
4	4	2	3	5	5	4	5	5	5	5	5	5	5	5	5	5	4	5	5	5	4
5	5	5	3	5	4	5	5	5	5	5	5	5	5	5	5	5	5	5	5	5	5
5	4	4	4	4	5	4	4	4	5	4	4	4	5	4	4	4	4	4	5	4	4
5	5	1	4	5	5	1	3	3	4	5	5	5	5	5	5	4	3	5	5	5	4
4	5	2	4	4	4	4	5	4	4	5	5	5	5	4	4	4	4	5	5	5	5
5	4	4	4	5	2	2	5	5	5	5	4	4	4	4	4	5	4	4	4	4	5
4	5	2	4	5	5	4	4	4	5	4	5	5	5	4	4	4	5	5	5	5	5
5	5	1	3	5	5	4	5	5	5	5	5	5	4	4	5	5	4	5	4	4	5
4	4	3	3	5	4	3	4	4	5	4	5	4	3	4	5	4	4	4	4	4	4
5	5	4	3	5	5	3	5	5	5	5	4	5	3	5	5	5	5	5	5	4	5
5	5	4	4	5	5	4	5	5	5	5	4	5	5	4	4	5	5	4	5	5	4
5	5	3	4	3	4	4	5	4	5	5	5	5	5	5	5	5	5	5	5	5	5
4	5	4	3	5	3	4	3	3	4	3	4	3	4	4	5	5	5	4	5	5	5
5	5	1	5	5	5	5	5	5	5	5	5	5	5	5	5	5	4	5	5	5	5
4	4	4	3	4	4	4	4	4	4	5	5	5	4	4	4	4	4	5	4	5	5
4	5	4	3	5	2	3	5	5	4	4	5	5	4	3	4	3	4	5	5	5	4
5	5	5	1	4	3	3	4	4	5	5	5	5	1	4	4	4	2	3	4	4	5
4	4	3	3	5	4	3	3	4	4	5	5	3	4	4	4	4	4	4	4	4	4
5	5	4	4	5	4	3	4	3	5	5	5	4	4	4	5	4	5	4	4	5	4
5	5	5	4	5	4	4	4	5	5	5	5	4	4	5	5	5	5	4	5	4	4
5	4	4	3	5	3	4	4	5	5	5	5	4	4	5	5	5	5	5	5	5	5
5	3	4	1	4	3	2	3	3	4	1	4	2	3	4	5	5	2	3	5	5	3
4	4	3	4	5	4	3	4	4	5	5	5	5	5	5	4	4	5	5	4	3	3
5	5	5	3	5	5	4	4	5	5	4	5	4	4	4	5	5	4	4	4	3	3
5	4	5	2	5	5	4	5	5	5	5	5	5	5	5	5	5	5	5	5	5	5
5	5	5	4	5	4	5	4	4	4	5	4	5	4	3	4	4	5	4	3	3	4
5	5	5	5	5	4	4	5	5	5	5	5	5	4	5	3	5	5	4	4	5	3
5	1	3	3	5	3	3	3	3	5	5	3	3	3	4	3	3	4	3	3	3	3
3	3	4	2	4	3	2	4	4	3	4	5	3	4	4	4	4	3	4	4	3	3
5	5	4	3	5	3	3	5	5	5	4	4	5	4	5	5	4	3	4	4	4	2
4	4	3	4	4	5	4	2	3	4	5	4	4	4	5	5	4	4	4	4	4	4
4	4	2	4	5	4	3	2	5	4	5	2	4	4	3	5	3	3	3	4	4	4
3	3	3	3	5	2	2	4	4	4	4	3	3	3	3	4	3	2	4	4	4	4
4	4	4	4	4	3	4	4	5	4	4	4	4	3	4	4	4	5	4	4	5	4
5	4	4	3	4	3	4	5	5	4	5	5	5	4	5	5	4	5	5	5	5	5
5	5	4	3	4	4	4	4	4	5	5	5	5	5	4	4	4	4	4	4	4	4
5	5	5	4	5	4	4	5	5	5	5	5	5	5	5	5	5	5	5	5	5	5
5	5	4	4	5	4	4	5	5	5	5	5	5	5	5	5	5	5	5	5	5	5
4	5	4	2	5	3	4	4	4	4	3	5	5	4	5	5	5	5	3	4	5	5
3	5	3	3	5	3	3	4	4	4	4	4	4	4	4	3	4	3	3	5	5	5
4	4	4	3	5	5	3	3	4	5	5	5	5	5	4	5	4	4	4	4	5	4
5	5	5	3	4	4	3	4	4	5	4	4	5	5	3	3	5	4	5	4	5	4
5	5	4	4	5	2	2	2	4	4	4	4	4	4	4	4	4	4	4	4	4	4
3	5	3	3	5	3	3	3	4	4	5	5	5	5	4	4	4	4	5	5	5	5
5	5	5	3	5	4	4	4	4	5	5	4	5	5	5	5	5	5	5	5	5	5
4	5	5	1	4	2	2	5	5	3	4	5	5	5	4	5	5	3	4	4	4	5
5	5	3	2	5	4	3	5	5	5	5	5	5	5	4	5	5	5	5	5	5	5
5	5	4	4	5	5	4	4	5	5	5	5	5	5	5	5	5	5	5	5	4	2
5	5	2	4	4	4	4	5	5	5	4	5	5	4	5	5	5	2	4	5	5	5
5	5	5	4	4	5	4	5	4	4	5	5	5	4	4	4	4	5	5	5	4	4
5	5	5	4	4	4	3	4	5	5	5	5	5	4	5	5	5	5	4	4	4	4
4	4	3	3	4	4	5	5	4	5	4	5	5	4	4	5	5	4	5	5	5	4
5	5	5	5	5	5	5	5	5	5	5	5	5	5	5	5	5	5	5	5	5	5
5	5	4	4	4	4	5	4	5	5	4	5	5	4	5	4	5	5	5	5	4	5
5	5	4	4	4	4	5	4	5	5	4	5	5	4	5	4	5	5	5	5	4	5
5	5	5	5	5	5	5	5	4	5	5	5	5	5	5	5	5	3	5	5	5	5
5	5	1	4	5	5	5	5	5	5	5	5	5	5	5	5	5	5	5	5	5	5
5	5	4	3	5	4	4	5	4	4	4	5	5	4	5	4	4	3	5	5	5	5
5	4	4	4	4	4	4	4	4	4	4	4	3	4	4	4	5	3	4	4	4	4
4	3	4	2	4	2	2	4	4	4	4	5	4	4	3	4	4	3	4	4	4	4
4	5	5	3	5	2	3	5	3	5	5	5	2	5	5	5	5	3	5	3	4	4
4	5	4	4	4	4	3	5	5	5	5	5	5	4	5	5	5	5	5	5	5	5
5	5	4	3	5	3	3	5	5	5	5	5	4	4	3	5	5	4	5	4	5	4
5	5	1	1	5	2	2	5	5	5	5	5	5	5	5	5	5	5	5	5	5	5
5	5	5	4	5	5	4	5	5	5	5	5	5	4	5	5	5	5	5	5	5	5
5	4	4	4	4	3	4	4	3	4	4	3	4	4	4	5	5	4	4	4	4	4
5	4	3	3	4	4	3	5	4	5	4	4	4	4	4	3	5	4	5	5	4	4
5	4	3	3	3	3	2	5	4	4	4	5	4	4	4	4	4	4	3	5	5	2
4	5	4	5	4	5	4	4	5	4	5	4	5	4	5	4	4	4	4	5	4	4
5	4	2	3	5	3	4	5	5	5	4	5	5	4	5	5	4	3	5	5	5	3
5	5	5	4	4	4	4	5	5	5	4	4	4	4	5	5	5	4	4	4	4	4
4	4	3	4	5	4	4	5	5	5	5	5	5	4	5	5	5	4	5	5	5	5
4	5	5	3	5	4	4	5	4	5	5	5	5	5	5	5	5	3	5	5	5	5
4	5	4	3	5	4	3	4	5	5	4	5	4	4	4	5	4	4	4	4	4	3
5	5	3	3	4	4	4	5	5	5	5	5	5	5	4	5	5	5	5	5	5	5
4	4	3	4	4	4	4	5	4	5	4	4	4	4	3	4	4	4	4	4	4	4
5	5	5	5	5	5	5	5	5	5	5	5	5	5	5	5	5	5	5	5	5	5
5	5	2	4	4	5	5	5	5	5	5	5	5	1	5	5	5	5	5	5	5	4
5	5	4	4	5	4	4	4	5	5	5	4	4	4	4	4	4	4	4	4	4	4
4	3	4	5	4	4	4	4	4	4	4	5	2	4	4	3	5	5	2	4	2	4
5	4	4	3	5	3	3	4	4	5	5	5	5	5	4	4	4	3	5	4	4	4
5	5	4	5	5	5	3	5	4	5	5	5	5	4	5	5	5	4	5	5	4	4
5	5	5	5	4	5	5	5	5	5	5	5	5	5	5	5	5	5	5	5	5	5
3	5	3	1	5	3	3	5	5	5	5	5	1	3	5	5	5	5	5	5	5	5
5	5	3	5	4	5	5	5	5	5	5	5	5	5	5	5	5	5	5	5	5	5
5	5	5	4	5	4	4	4	5	5	5	5	5	5	4	4	4	4	5	5	5	5
4	3	3	1	4	2	1	4	4	4	5	4	5	4	3	4	4	3	3	4	5	3
5	5	2	3	5	3	2	4	3	4	4	5	4	4	5	5	4	4	4	4	4	5
4	4	3	4	5	4	3	4	4	5	5	5	5	4	4	5	5	5	4	4	4	4
4	4	4	4	5	2	4	5	4	4	4	5	4	5	4	4	5	5	5	5	5	5
4	3	2	3	5	3	3	5	4	4	4	5	5	5	3	4	4	4	5	5	5	5
4	5	4	3	5	3	2	4	4	4	5	5	5	3	3	3	4	3	4	4	4	3
3	3	3	2	5	2	4	5	4	4	5	5	2	4	4	4	2	3	4	4	4	4
5	5	5	3	5	3	3	5	5	5	5	5	5	5	5	5	5	5	5	5	5	5
1	1	1	3	3	1	2	1	1	1	1	1	3	1	1	1	1	1	2	1	2	2
4	4	4	3	4	3	4	3	3	4	3	4	4	4	4	4	4	4	4	4	4	4
4	3	3	3	5	4	3	4	4	4	5	4	4	3	4	3	3	3	4	3	4	4
4	3	3	3	5	4	3	4	4	4	5	4	4	3	4	3	3	3	4	3	4	4
4	4	4	3	3	3	3	5	4	4	4	3	3	3	3	3	3	3	3	3	3	3
4	4	2	4	5	5	5	5	3	5	5	5	5	4	3	5	3	4	4	4	4	3
5	5	1	5	5	5	5	5	5	5	5	5	5	5	5	5	5	5	5	5	1	5
5	5	4	3	5	3	4	4	5	5	5	5	5	5	5	5	4	5	4	4	5	5
5	5	5	4	5	5	5	5	4	5	5	5	5	5	5	5	5	5	5	5	5	5
4	4	4	4	5	4	4	4	4	5	4	5	5	4	4	3	4	4	5	5	5	4
4	5	5	4	5	1	3	4	2	5	4	5	3	3	3	4	5	5	3	3	1	1
3	4	3	3	4	3	4	4	4	4	4	5	4	4	3	3	4	4	5	4	5	5
5	5	5	3	5	5	4	5	5	5	4	5	5	5	5	5	5	5	5	5	5	5
3	4	4	5	5	5	4	3	3	4	5	5	3	4	3	2	2	2	5	5	5	5
5	5	5	4	5	4	4	5	5	5	5	4	5	5	4	5	4	5	4	4	4	4
4	5	4	5	4	5	5	4	4	4	4	4	4	3	5	5	5	5	4	5	5	5
4	4	4	4	5	4	3	4	5	5	5	5	5	5	3	4	4	3	5	5	3	3
4	5	4	4	4	5	4	4	5	4	5	4	5	4	3	5	5	5	5	5	3	5
5	5	4	5	5	5	5	5	5	5	5	5	5	5	5	5	5	5	4	3	5	3
5	5	5	5	5	5	5	5	5	5	5	5	5	5	5	5	5	5	5	5	5	5
2	4	2	2	5	3	3	2	4	3	4	3	2	4	4	4	3	3	3	4	4	4
4	4	4	3	5	4	3	5	5	5	5	5	5	4	4	4	4	3	4	4	4	4
5	5	5	3	5	5	3	5	5	5	5	5	5	5	5	5	5	3	5	5	5	5
5	5	4	3	5	3	4	5	3	5	5	5	4	3	5	5	5	4	5	5	5	4
4	4	4	3	5	3	4	4	4	5	4	3	4	4	3	4	4	5	4	5	4	3
5	5	5	4	5	4	4	5	5	5	5	5	4	5	4	5	5	5	5	5	5	5
4	4	4	3	5	2	2	4	3	3	5	5	3	4	4	4	4	4	5	5	5	5
5	4	4	5	5	4	4	4	4	5	5	5	5	5	4	4	4	5	4	5	4	4
5	5	5	5	5	5	5	5	5	5	5	5	5	5	5	5	5	5	5	5	5	5
5	5	5	3	4	5	5	5	4	5	5	5	5	5	5	5	5	4	5	5	5	5
5	3	4	4	5	2	3	5	5	4	4	5	4	5	4	5	4	1	5	1	5	1
5	5	5	5	5	4	5	4	5	5	5	5	5	5	4	3	4	4	4	5	4	4
5	4	5	5	5	4	4	5	5	5	5	5	5	5	4	5	5	5	4	5	5	5
4	4	1	3	5	4	4	5	5	4	4	5	4	4	4	4	5	4	5	5	5	3
5	5	2	3	4	4	3	5	4	5	3	5	5	4	5	5	4	5	5	5	5	4
5	5	4	4	4	5	4	3	4	4	4	4	4	4	4	4	4	5	4	4	3	3
5	5	4	4	4	4	5	5	4	5	5	3	4	4	5	5	5	5	5	5	4	4
4	3	3	1	4	1	4	4	4	3	5	4	4	5	5	3	3	3	5	1	1	1
4	3	3	1	4	1	4	4	4	3	5	4	4	5	5	3	3	3	5	1	1	1
5	5	4	4	4	4	4	5	5	4	4	5	5	5	5	5	5	5	5	5	5	5
5	5	5	3	5	5	2	5	5	5	4	5	4	4	5	5	5	4	5	5	4	5
4	4	2	2	5	2	2	3	3	3	4	3	4	4	4	4	4	3	4	3	3	3
5	5	1	1	5	2	4	3	3	3	3	5	4	4	5	5	5	5	4	5	5	5
5	5	2	5	5	4	4	5	4	5	5	5	5	4	5	5	5	5	5	5	5	5
4	4	5	4	5	4	4	3	3	4	5	5	5	3	4	4	4	4	5	5	4	5
5	5	5	4	5	4	4	5	5	5	5	4	4	5	4	4	4	4	5	4	5	4
4	4	4	5	4	5	5	4	4	4	4	4	5	4	5	5	5	5	4	5	4	5
5	4	5	5	5	5	4	5	4	5	4	3	4	5	5	4	5	4	4	5	5	4
5	5	1	5	5	5	5	5	5	5	5	5	5	5	5	5	5	5	5	5	5	5
4	5	4	4	5	5	5	5	5	5	4	4	4	4	4	3	5	4	5	3	1	1
4	4	4	3	4	4	4	4	4	4	3	3	3	4	3	4	4	4	4	3	4	4
5	5	5	4	4	5	4	5	5	5	5	5	5	5	5	5	5	5	5	5	5	5
2	3	3	4	4	4	3	4	5	5	4	4	5	4	4	4	3	2	3	3	4	4
4	5	4	3	4	5	5	5	5	5	5	5	5	5	5	5	5	5	5	5	5	5
5	5	5	5	5	3	4	5	5	5	5	5	5	5	5	5	5	5	5	5	5	5
3	3	3	3	3	3	3	3	3	4	4	3	3	3	3	4	3	4	4	4	4	3
5	4	5	3	4	3	3	4	4	4	5	5	5	5	4	5	5	4	5	5	5	5
4	4	4	4	5	4	4	4	4	4	4	4	4	4	4	4	4	4	4	4	4	4
5	5	5	5	5	5	5	5	5	5	5	5	5	5	5	5	5	5	5	5	5	5
4	4	4	3	4	3	3	5	5	4	4	4	4	2	4	4	4	3	3	4	3	3
4	4	3	3	5	3	3	4	4	5	5	5	5	4	4	4	5	5	5	5	5	5
5	5	4	3	5	4	3	4	5	5	5	5	5	5	4	5	5	4	5	5	5	5
5	4	3	3	4	4	3	2	4	4	3	3	4	3	5	4	3	4	3	4	3	4
4	5	4	4	5	3	3	2	4	4	4	5	5	5	4	4	5	3	5	5	4	4
4	4	2	2	5	3	2	2	4	4	4	4	2	1	4	4	4	3	4	4	4	2
5	5	5	5	5	4	4	3	5	4	5	2	3	4	5	5	5	4	5	4	4	1
4	3	4	4	5	5	5	3	3	4	3	4	5	3	5	4	5	3	3	4	3	3
5	5	5	5	5	4	3	4	5	5	4	5	5	4	3	5	5	4	4	5	4	4
5	5	4	3	5	4	4	5	5	5	5	5	5	4	4	4	4	4	5	5	5	5
5	5	5	3	5	3	4	4	4	5	5	4	4	4	4	5	4	5	5	5	5	5
5	4	2	2	3	5	5	5	3	4	5	5	5	5	4	3	4	5	5	5	5	5
5	5	5	4	3	5	3	4	3	4	5	5	5	4	5	5	5	3	3	5	4	5
5	5	5	5	5	5	5	5	5	5	5	5	5	5	5	5	5	5	5	5	5	5
4	4	3	4	5	5	3	1	2	2	5	5	3	4	4	4	2	4	5	5	5	5
5	5	5	5	5	5	5	5	5	5	5	5	1	5	5	5	5	5	5	1	5	1
5	5	5	5	5	5	5	5	5	5	5	5	5	5	5	5	5	5	5	5	5	5
5	5	3	3	5	4	5	4	4	5	4	3	5	4	4	5	4	4	4	4	4	3
4	4	2	4	5	4	4	4	3	3	4	4	4	4	3	4	4	4	4	4	3	4
5	5	4	3	5	2	3	5	5	4	5	5	5	4	5	5	5	5	5	5	5	5
5	5	4	3	5	4	4	5	5	5	5	5	5	5	5	5	5	4	5	5	5	4
2	2	4	2	5	4	5	5	3	5	3	5	5	5	5	4	5	5	2	2	5	5
5	5	5	4	5	4	5	5	5	5	4	4	4	4	5	5	5	5	5	4	5	5
5	5	1	4	5	4	3	3	3	3	5	5	5	5	4	5	5	5	5	5	5	5
5	5	5	3	4	4	3	4	4	4	5	5	4	4	4	4	4	4	5	4	3	4
4	4	3	3	5	2	3	4	3	4	5	5	5	4	4	4	4	4	4	4	4	4
3	3	3	3	4	4	3	5	4	4	4	4	5	5	4	4	4	4	4	4	4	4
4	5	4	5	4	5	4	5	4	4	4	4	4	4	4	4	4	4	4	5	4	4
4	5	4	2	4	2	4	5	5	5	5	5	5	4	2	2	5	5	5	5	5	5
5	5	4	2	5	5	4	4	4	5	5	5	5	4	5	5	5	5	5	4	5	4
3	5	2	4	4	2	1	2	3	2	3	4	5	5	1	2	5	4	4	4	5	5
5	5	2	2	5	2	4	5	5	5	5	5	5	5	5	5	5	5	5	5	5	5
5	5	3	3	5	3	3	4	5	5	5	5	5	4	4	4	5	4	5	5	5	5
4	4	4	2	4	3	3	4	4	4	3	4	2	3	4	4	4	4	4	4	3	5
4	5	4	4	4	4	4	5	5	4	4	5	5	5	4	4	4	4	5	4	5	4
5	5	5	5	5	5	5	5	5	5	5	5	5	1	5	5	5	5	2	1	1	1
5	5	4	4	5	4	4	3	5	5	5	5	5	4	5	5	5	3	4	5	3	4
4	3	4	2	5	2	2	3	4	2	3	4	4	2	4	3	3	2	3	3	3	2
5	5	5	3	5	4	4	4	4	5	5	4	5	5	4	4	4	5	4	4	4	4
3	5	5	5	5	5	4	4	3	5	5	5	5	5	4	4	5	5	5	5	5	4
5	5	4	4	5	3	4	4	2	5	5	5	5	5	4	4	4	4	4	5	5	5
4	4	4	4	4	2	4	2	4	4	4	5	5	3	5	5	4	5	5	5	4	4
5	4	5	3	5	4	3	3	3	4	3	3	3	3	3	4	3	3	4	4	4	3
4	3	3	3	5	4	3	4	3	5	5	4	4	3	4	4	4	3	4	4	4	4
3	3	4	1	3	2	2	4	4	4	5	3	5	5	3	4	4	3	4	5	4	4
5	4	2	4	4	4	3	4	4	4	4	5	5	3	4	4	5	4	4	4	4	4
5	4	3	3	3	4	3	4	4	5	5	4	4	4	4	4	4	3	4	4	4	4
5	4	5	5	5	5	4	4	4	5	4	5	4	5	4	5	5	5	5	5	5	4
5	5	5	3	5	2	2	4	4	5	5	5	5	5	4	5	5	4	5	5	5	5
3	3	4	2	3	1	3	4	1	3	4	3	4	4	3	3	3	4	5	4	3	1
5	5	5	3	5	5	4	5	5	5	5	5	5	4	5	5	5	4	5	5	5	4
4	4	3	3	5	2	2	5	4	4	5	5	5	4	3	3	3	3	4	4	4	4
4	4	3	2	4	2	2	4	4	4	3	4	4	3	4	4	4	3	3	3	3	3
5	5	4	4	5	5	5	5	5	5	5	4	5	4	4	5	5	5	5	5	5	5
5	5	1	3	5	3	4	4	5	5	4	5	5	5	4	5	5	5	4	5	5	5
4	4	3	4	5	3	4	3	3	4	5	5	5	5	5	5	5	5	5	5	5	2
4	4	4	4	5	4	4	5	4	5	4	4	4	4	4	4	3	4	4	3	4	4
4	5	3	3	5	2	2	4	4	5	5	4	4	4	4	4	4	3	4	4	4	4
5	5	5	5	5	5	5	5	5	5	5	5	5	5	5	5	5	5	5	5	5	5
2	3	2	2	4	2	2	3	4	4	3	2	4	4	3	3	4	3	3	3	4	3
5	5	4	5	5	4	5	5	5	5	5	5	5	4	5	5	5	5	4	5	5	5
5	4	4	5	5	5	5	5	5	5	5	5	4	5	5	4	5	5	4	4	4	5
5	3	5	5	5	5	5	5	5	4	4	3	5	4	5	4	5	5	4	5	3	5
5	4	5	5	4	4	3	5	5	5	5	4	4	5	3	5	5	5	5	5	5	5
4	4	4	5	5	5	4	5	5	5	4	5	5	5	4	4	4	5	5	5	5	5
5	5	5	5	5	4	4	5	5	5	5	4	4	4	5	5	5	5	4	5	5	5
5	5	2	2	2	2	1	5	5	5	4	5	4	5	4	5	5	3	5	5	5	5
5	5	1	5	5	5	5	5	4	5	5	5	5	5	5	5	5	5	5	5	5	5
5	5	5	4	5	4	4	5	5	5	5	5	4	5	4	4	4	4	5	4	5	4
4	4	4	5	4	5	5	4	4	4	4	4	5	4	5	5	5	5	4	5	4	5
4	5	4	4	4	4	5	4	5	4	5	4	5	4	4	5	4	5	4	5	4	5
5	5	5	4	5	4	4	5	5	5	5	5	4	5	4	4	4	4	5	4	5	4
3	3	2	2	5	3	4	3	5	5	5	5	5	4	4	4	3	3	5	5	5	5
5	4	4	4	5	4	4	4	4	5	4	5	5	5	5	5	5	5	5	5	5	5
4	4	4	5	4	5	5	4	4	4	4	4	5	4	5	5	5	5	4	5	4	5
5	4	5	5	5	5	4	5	4	5	4	5	5	5	5	4	5	4	5	5	5	5
4	5	4	4	4	4	5	4	5	4	5	4	4	5	5	5	4	4	4	5	5	4
5	5	5	4	5	4	4	5	5	5	5	5	4	5	4	4	4	4	5	4	5	4
4	5	5	4	5	4	3	5	5	5	4	5	4	4	4	4	5	5	4	5	4	5
4	5	4	5	5	5	5	4	4	5	4	5	5	5	4	5	5	5	5	5	4	4
5	5	5	4	5	4	4	5	5	5	5	5	5	5	4	4	4	4	5	5	5	5
5	5	5	5	5	5	5	5	5	5	5	5	5	5	5	4	5	4	5	5	5	5
5	5	5	5	5	5	5	5	5	5	5	5	5	5	5	5	5	5	5	5	5	5
5	5	5	5	5	2	5	5	5	5	5	3	5	5	3	5	5	3	5	5	5	5
3	5	5	3	5	3	4	5	1	5	4	5	4	4	1	3	3	4	5	3	4	4
5	1	4	1	5	1	1	3	2	5	1	4	4	5	5	5	1	1	4	2	2	1
4	4	4	3	5	3	3	4	5	5	5	4	4	4	3	4	3	4	4	4	4	4
4	5	1	5	4	2	5	5	5	4	5	5	4	3	4	3	5	4	5	4	5	5
5	3	4	3	5	4	5	5	5	5	5	5	5	4	4	1	2	2	5	5	3	4
5	4	3	3	4	4	2	5	5	5	4	5	5	4	5	5	5	3	3	3	3	3
5	5	4	4	5	4	4	5	5	5	5	5	5	4	4	4	4	5	5	5	4	5
5	5	4	3	5	4	5	4	4	5	5	5	5	5	1	1	5	3	1	3	3	5
5	5	4	2	5	4	2	4	4	5	5	5	4	5	4	5	4	4	5	4	4	5
5	4	2	3	5	4	4	3	4	4	5	4	4	4	5	5	5	4	5	5	3	3
4	4	4	4	5	4	4	4	5	4	3	4	4	5	4	4	4	4	5	4	4	4
4	3	3	4	4	3	3	3	3	5	3	3	3	4	4	4	4	4	3	4	4	3
4	5	3	4	5	4	3	5	4	5	3	4	4	3	4	3	4	3	4	4	3	4
5	5	5	4	5	4	4	4	3	4	4	4	4	4	4	5	5	4	5	4	5	4
4	4	3	3	5	4	4	4	4	4	5	5	4	4	5	5	5	3	5	5	5	5
3	3	3	4	4	3	2	3	3	4	3	5	4	4	4	4	3	3	4	4	4	4
5	4	4	4	5	3	4	4	4	5	5	5	5	5	5	5	5	5	5	5	5	5
4	5	3	4	5	3	3	4	4	4	4	5	4	4	4	4	4	4	5	5	5	5
4	4	5	4	5	4	4	4	4	5	5	5	5	5	4	5	5	5	5	5	5	5
5	5	4	3	4	4	4	4	4	5	5	5	4	4	4	5	4	4	4	4	4	5
5	5	5	5	5	5	5	5	5	5	5	5	5	5	5	5	5	5	5	5	5	5
5	5	5	4	5	3	4	5	5	5	5	5	4	5	5	5	5	5	5	5	5	4
5	5	5	3	5	3	4	5	5	5	5	5	4	4	5	5	5	5	5	5	5	5
5	5	1	2	5	5	1	5	5	5	5	1	4	2	3	1	5	2	2	4	3	4
5	4	4	5	5	5	5	5	3	5	5	5	5	5	5	5	5	5	5	5	5	5
5	4	4	5	5	5	5	5	3	5	5	5	5	5	5	5	5	5	5	5	5	5
5	5	3	3	5	4	4	5	5	5	5	5	4	4	5	5	5	5	4	3	4	4
5	5	4	4	4	4	3	4	3	4	5	5	5	4	3	4	4	4	5	5	5	5
3	3	3	3	2	3	3	4	3	3	3	3	3	3	3	3	3	3	3	3	3	3
5	5	3	4	5	5	5	5	5	5	5	4	4	4	5	5	5	5	4	4	3	3
5	5	4	3	5	5	4	4	5	5	5	5	5	3	5	5	5	5	5	5	5	5
5	4	3	4	5	4	4	3	3	4	4	3	3	3	4	3	3	3	4	3	3	3
5	4	4	4	5	3	4	5	5	5	5	5	5	5	5	5	5	5	5	5	5	5
4	4	3	2	3	2	3	4	4	3	4	5	4	3	3	4	4	2	4	3	3	3
5	5	4	4	5	5	4	5	5	5	3	5	5	4	4	5	5	5	5	5	5	5
5	5	1	5	5	5	5	5	5	5	5	5	5	5	5	5	5	5	5	4	4	4
4	5	5	4	5	4	4	3	4	4	4	5	5	5	5	5	5	4	4	5	5	5
4	5	2	3	4	4	4	5	5	4	4	5	4	4	4	5	5	3	4	4	4	4
5	5	4	4	4	5	4	4	4	5	4	5	4	4	4	5	5	5	4	5	4	5
4	5	3	4	4	4	4	5	4	5	5	5	4	5	4	5	4	4	5	5	4	4
5	5	5	4	5	3	3	4	4	5	5	5	5	5	5	5	5	5	5	5	5	4
5	4	4	4	5	4	3	3	3	3	4	4	5	4	4	4	3	3	5	5	5	5
5	5	5	5	5	5	5	5	5	5	5	5	5	5	5	5	5	5	5	5	5	5
4	4	3	5	4	2	3	4	3	4	4	5	5	5	4	4	5	2	5	4	4	4
3	4	4	4	5	3	4	5	4	5	3	4	3	4	4	4	4	4	1	3	3	3
5	5	5	4	5	4	4	5	5	5	4	4	4	4	4	4	4	4	4	4	4	4
5	5	4	1	4	3	2	5	5	5	4	5	5	5	2	4	4	4	5	5	4	4
5	5	4	2	4	1	1	5	3	4	5	5	5	4	4	5	4	4	5	5	5	5
5	5	5	4	5	5	4	5	4	5	5	5	5	5	5	5	5	5	5	5	5	5
5	4	5	4	5	4	4	4	4	5	5	5	5	1	5	5	5	5	5	4	5	4
5	5	4	4	4	4	4	5	5	5	5	4	4	4	4	4	4	4	4	4	4	4
5	4	3	4	5	3	3	3	3	4	5	5	5	5	3	4	4	4	5	4	4	4
5	5	4	3	5	3	3	5	5	5	5	5	5	4	4	4	4	4	4	5	5	4
5	5	4	3	5	1	2	4	3	4	5	5	5	4	4	4	4	4	5	5	5	5
5	5	1	3	5	4	4	5	5	5	5	5	5	5	5	5	5	4	4	5	4	4
4	4	5	3	5	5	5	5	4	4	5	5	4	5	4	4	5	4	4	3	4	5
5	5	3	3	5	5	5	5	5	5	5	4	4	5	5	4	5	5	5	5	5	5
5	4	3	4	5	4	4	5	4	4	5	5	4	4	4	5	5	4	4	5	4	4
5	4	5	4	5	3	5	3	3	5	5	5	5	5	4	5	5	5	4	3	3	4
5	5	4	3	5	4	3	4	4	4	5	4	4	4	4	4	4	4	4	5	5	5
5	5	2	2	4	4	3	4	4	5	4	5	5	4	5	5	5	4	4	4	3	5
5	5	1	5	5	5	5	5	5	4	5	5	4	4	5	5	5	5	4	5	4	5
4	4	5	4	5	4	4	4	4	4	5	5	4	5	4	4	4	3	5	5	4	3
5	5	4	3	5	2	3	5	5	5	5	4	4	4	4	4	4	4	4	4	4	3
3	3	3	3	3	3	3	3	3	3	3	4	4	3	3	3	3	4	3	4	3	4
5	5	5	4	5	4	3	4	3	5	5	5	5	4	3	4	4	4	5	4	4	4
5	5	5	4	5	4	4	5	5	5	5	4	4	4	5	5	5	5	5	4	5	5
4	4	4	4	5	4	4	5	5	5	5	4	5	4	4	5	5	4	4	4	3	4
5	5	5	3	5	3	4	5	5	5	5	5	5	5	5	5	5	5	5	5	5	5
4	4	3	2	5	3	3	5	5	4	5	4	4	4	5	5	4	3	5	5	5	5
5	5	4	4	5	4	4	4	4	5	5	5	4	4	4	4	4	4	4	4	4	3
5	4	5	5	4	5	3	3	3	4	5	5	5	5	5	5	5	5	5	5	5	5
4	4	4	4	5	4	4	3	4	4	5	5	5	5	5	5	4	5	5	5	5	5
4	5	1	4	5	4	4	5	4	5	5	5	5	5	5	5	5	5	5	5	5	5
4	3	4	3	5	4	4	5	5	5	5	3	5	5	5	5	4	4	5	5	5	3
4	5	4	5	4	5	4	4	5	4	5	5	4	5	5	4	5	4	5	4	5	4
5	5	5	4	5	4	4	5	5	5	5	5	4	5	4	4	4	4	5	4	5	4
5	5	4	4	3	5	4	4	3	4	4	5	5	5	5	4	5	5	5	5	5	5
4	5	4	4	4	4	5	4	5	4	5	5	5	5	4	5	5	5	5	5	5	5
5	4	4	4	5	3	4	3	4	5	5	5	5	5	5	5	5	5	3	3	2	2
4	4	5	5	5	5	5	4	4	4	4	5	5	5	5	5	5	5	5	5	5	5
5	5	4	3	5	4	3	4	4	5	5	4	4	4	4	4	4	4	5	5	5	5
4	4	2	3	4	3	4	4	5	4	5	5	5	4	4	4	4	5	4	4	5	4
5	5	4	5	5	5	5	5	4	5	5	5	5	4	5	5	5	5	4	5	5	5
4	4	5	4	5	4	4	5	4	4	5	5	4	4	4	4	4	5	4	4	5	5
3	3	3	2	5	3	2	3	3	3	4	4	3	3	4	3	3	3	3	3	3	3
4	5	3	4	5	5	5	5	5	5	5	5	5	4	5	5	5	4	5	5	4	5
4	5	3	4	5	5	3	4	5	4	5	5	5	4	4	5	4	4	5	3	3	4
4	4	4	3	4	3	3	4	4	4	4	5	5	4	4	4	4	3	5	3	5	5
5	5	4	3	5	4	4	5	4	5	5	5	5	4	4	4	4	5	5	5	5	5
4	5	2	3	5	3	4	4	4	4	4	4	4	3	4	4	4	4	4	5	3	4
5	5	4	5	5	4	4	5	4	5	5	5	5	4	4	4	5	4	4	5	5	5
5	5	5	4	3	4	4	5	4	5	4	5	4	3	3	5	5	1	5	5	4	4
5	5	5	3	4	3	4	4	3	4	5	5	5	4	4	4	4	4	4	4	4	3
2	2	3	3	4	2	4	2	2	2	2	4	4	5	4	4	4	4	5	2	2	4
4	4	4	5	5	4	4	4	4	5	5	5	4	4	5	5	5	5	5	5	5	5
5	5	4	4	2	4	4	5	5	5	4	5	4	4	5	4	4	4	4	4	5	4
5	5	5	3	4	5	4	3	5	5	5	5	5	5	5	3	5	4	3	3	3	4
5	5	5	3	4	4	3	4	5	5	5	5	5	4	4	5	4	4	5	5	5	5
5	5	5	3	5	5	5	5	5	5	5	5	4	5	5	5	5	5	5	5	5	5
5	5	2	4	5	5	4	5	5	5	5	5	4	5	4	5	5	5	5	5	5	4
5	5	5	4	5	4	4	5	5	5	5	5	4	5	4	4	4	4	5	4	5	4
4	4	4	5	4	5	5	4	4	4	4	5	4	5	5	5	5	5	5	4	5	4
4	5	4	4	4	4	5	4	5	4	5	4	5	4	4	5	4	5	5	5	4	5
5	4	5	5	5	5	4	5	4	5	4	5	4	5	5	4	5	4	5	4	5	4
5	5	5	5	4	5	5	4	5	5	5	4	5	5	4	4	4	4	4	5	5	4
4	5	4	4	4	4	5	4	5	4	5	5	5	5	4	5	4	5	4	4	4	4
4	4	4	5	4	5	5	4	4	4	4	4	5	4	5	5	5	5	4	5	4	5
4	5	4	4	4	4	5	4	5	4	5	4	5	4	4	5	4	5	4	5	4	5
4	2	3	3	3	1	5	3	4	4	2	4	3	4	3	5	1	3	1	5	3	3
4	5	3	4	5	5	4	4	5	4	4	4	4	4	4	4	5	4	5	5	5	5
4	3	3	3	4	4	3	4	3	4	4	4	5	4	4	4	4	4	3	4	4	4
4	3	3	2	3	2	4	4	5	4	5	5	5	4	5	4	4	5	4	5	4	4
4	5	5	5	3	4	4	4	4	4	4	5	5	5	5	5	4	5	5	5	5	5
4	5	5	5	3	4	4	4	4	4	4	5	5	5	5	5	4	5	5	5	5	5
4	4	3	4	5	4	4	3	4	5	5	5	5	4	4	5	5	4	5	5	4	5
5	5	5	3	5	3	4	5	4	5	5	4	4	4	4	4	4	3	4	4	4	3
5	5	4	5	5	4	3	5	4	5	5	4	4	4	4	4	4	4	4	5	5	5
5	5	5	4	3	4	3	5	4	5	4	5	5	4	5	5	5	4	4	4	3	4
4	4	4	3	4	4	3	4	3	4	5	5	5	4	4	4	4	3	4	4	4	4
5	5	5	3	4	5	3	2	2	2	2	5	5	5	5	5	5	3	5	5	5	5
5	5	4	3	5	3	4	4	4	5	5	5	4	3	5	5	5	4	5	5	5	4
4	4	4	3	2	3	4	5	5	5	4	3	4	4	3	4	4	5	4	5	4	3
5	5	5	4	4	4	4	3	5	5	5	5	4	5	4	5	5	5	5	5	5	5
4	4	4	3	5	2	2	5	5	5	5	5	3	4	4	4	4	4	5	5	5	5
5	4	4	5	5	4	4	5	5	5	5	5	5	5	4	4	4	5	4	5	4	4
5	5	5	5	5	5	5	5	5	4	5	5	5	5	5	5	5	5	5	5	5	5
5	5	5	3	4	5	5	4	4	5	5	5	5	5	5	5	5	4	5	5	5	5
5	3	4	4	5	2	3	3	3	4	5	5	4	5	4	5	4	1	5	1	5	1
5	5	5	5	4	4	5	3	4	4	5	5	5	5	4	3	4	4	4	5	4	4
5	4	5	5	5	4	4	5	4	5	5	5	5	5	4	5	5	5	4	5	5	5
4	4	1	3	5	4	4	5	5	5	5	5	4	4	4	4	5	4	5	5	5	3
5	5	2	3	5	4	3	4	5	4	5	5	5	4	5	5	4	5	5	5	5	4
5	5	4	4	5	5	4	5	5	5	5	4	4	4	4	4	4	5	4	4	3	3
5	5	4	4	2	4	5	4	3	4	4	3	4	4	5	5	5	5	5	5	4	4
4	3	3	1	4	1	4	4	5	4	5	4	4	5	5	3	3	3	5	1	1	1
5	3	3	1	4	1	4	4	4	5	5	4	4	5	5	3	3	3	5	1	1	1
5	4	3	3	5	4	4	5	5	5	5	5	5	5	5	5	5	4	4	5	4	4
5	5	5	5	4	3	4	5	5	5	5	5	4	5	5	5	5	4	4	3	4	5
3	3	3	3	5	3	3	3	3	4	4	4	4	5	3	4	5	5	5	5	5	5
5	4	5	3	5	3	3	4	4	4	5	5	4	4	4	5	5	4	4	5	4	4
4	4	4	4	5	4	4	4	4	4	4	5	5	5	4	4	5	5	4	3	3	4
5	5	5	5	5	5	5	5	5	5	5	4	4	4	5	5	4	4	4	5	5	5
4	4	4	3	4	3	3	5	5	4	4	5	5	4	4	4	5	4	4	4	3	5
4	4	3	3	4	3	3	4	4	5	5	5	4	4	4	4	5	5	4	5	4	5
5	5	4	3	4	4	3	4	5	5	5	5	4	5	4	5	4	3	5	5	4	3
5	4	3	3	4	4	3	2	4	4	3	3	4	4	5	4	4	4	5	4	3	1
4	5	4	4	4	3	3	2	4	4	4	5	5	4	4	4	3	4	5	5	5	4
4	4	2	2	4	3	2	2	4	4	4	5	5	4	4	4	4	3	4	4	4	4
5	5	1	4	5	5	5	3	5	4	5	4	4	3	5	5	5	5	3	3	3	3
5	5	4	3	5	4	4	3	3	4	3	4	5	4	5	4	4	3	5	5	5	5
5	4	4	4	5	4	4	3	3	3	3	5	5	5	4	4	5	3	4	5	5	5
4	3	4	2	5	2	2	5	4	5	5	5	5	5	3	4	4	3	5	5	5	2
5	5	5	3	5	2	3	4	4	5	5	5	5	5	5	5	5	3	3	4	5	4
5	3	5	5	5	4	3	3	3	4	5	4	4	4	4	4	4	4	5	5	5	5
4	4	5	4	4	4	3	4	4	4	4	5	4	4	5	5	5	4	3	3	4	5
